# Supplementary material for: Paracetamol Use and COVID-19 Clinical Outcomes: A Meta-Analysis
Source: Healthcare (Basel). 2024 Nov 19;12(22):2309. doi: 10.3390/healthcare12222309 (PMC11593956; doi:10.3390/healthcare12222309)
Supplement: Supplementary file 1 [file healthcare-12-02309-s001.zip]

Archive with 1 entries (1 files):
- healthcare-3277069-supplementary.pdf
